# Supplementary material for: Relative Effect of Extracorporeal Shockwave Therapy Alone or in Combination with Noninjective Treatments on Pain and Physical Function in Knee Osteoarthritis: A Network Meta-Analysis of Randomized Controlled Trials
Source: Biomedicines. 2022 Jan 28;10(2):306. doi: 10.3390/biomedicines10020306 (PMC8869515; doi:10.3390/biomedicines10020306)
Supplement: Supplementary file 1 [file biomedicines-10-00306-s001.zip]

Archive with 2 entries (2 files):
- Supplementary figures S1-S6.pdf
- Supplementary tables S1-S9.pdf
